# Supplementary material for: Mitochondrial Dysfunction and Decreased Cytochrome c in Cell and Animal Models of Machado–Joseph Disease
Source: Cells. 2023 Oct 3;12(19):2397. doi: 10.3390/cells12192397 (PMC10571982; doi:10.3390/cells12192397)
Supplement: Supplementary file 1 [file cells-12-02397-s001.zip]

Archive with 1 entries (1 files):
- cells-2448952-supplementary.pdf
